# Supplementary material for: Microencapsulated Propionate and Butyrate Improved Energy Balance and Gut Microbiota Composition in Diet-Induced Obese Rats
Source: Nutrients. 2025 Jun 30;17(13):2180. doi: 10.3390/nu17132180 (PMC12251328; doi:10.3390/nu17132180)
Supplement: Supplementary file 1 [file nutrients-17-02180-s001.zip]

Archive with 1 entries (1 files):
- nutrients-3664735-supplementary.pdf
